# Supplementary material for: Endosomal mTORC2 Is Required for Phosphoinositide-Dependent AKT Activation in Platelet-Derived Growth Factor-Stimulated Glioma Cells
Source: Cancers (Basel). 2021 May 16;13(10):2405. doi: 10.3390/cancers13102405 (PMC8157044; doi:10.3390/cancers13102405)
Supplement: Supplementary file 1 [file cancers-13-02405-s001.zip]

Archive with 5 entries (5 files):
- Figure S9. full western blots.pdf
- Figures S1-8.pdf
- Video S1.avi
- Video S2.avi
- Video S3.avi
